# Supplementary material for: Next-Generation Sequencing Insights into the Oral Microbiome and Antibiotic Resistance Genes in Grey Wolves (Canis lupus)
Source: Animals (Basel). 2025 Dec 17;15(24):3639. doi: 10.3390/ani15243639 (PMC12729968; doi:10.3390/ani15243639)
Supplement: Supplementary file 1 [file animals-15-03639-s001.zip]

Archive with 1 entries (1 files):
- animals-3955243-supplementary Table S1.csv
