# Supplementary material for: Next-Generation Sequencing Insights into the Oral Microbiome and Antibiotic Resistance Genes in Grey Wolves (Canis lupus)
Source: Animals (Basel). 2025 Dec 17;15(24):3639. doi: 10.3390/ani15243639 (PMC12729968; doi:10.3390/ani15243639)
Supplement: Supplementary file 1 [file animals-15-03639-s001.zip › animals-3955243-supplementary Table S1.csv]

ARG in pooled oral sample of wolves;;;;;;;
species	protein	read_counts;;;;;;;
d__Bacteria;p__Proteobacteria;c__Gammaproteobacteria;o__Pseudomonadales;f__Pseudomonadaceae;g__Pseudomonas_E;s__Pseudomonas_E sp012985665	multidrug efflux RND transporter permease subunit OqxB4	3;
d__Bacteria;p__Proteobacteria;c__Gammaproteobacteria;o__Pseudomonadales;f__Pseudomonadaceae;g__Pseudomonas_E;s__Pseudomonas_E sp012985665	multidrug efflux RND transporter permease subunit OqxB23	1;
d__Bacteria;p__Proteobacteria;c__Gammaproteobacteria;o__Pseudomonadales;f__Pseudomonadaceae;g__Pseudomonas_E;s__Pseudomonas_E sp012985665	aminoglycoside O-phosphotransferase APH(3'')-Ib	96;
d__Bacteria;p__Proteobacteria;c__Gammaproteobacteria;o__Pseudomonadales;f__Pseudomonadaceae;g__Pseudomonas_E;s__Pseudomonas_E sp012985665	multidrug efflux RND transporter permease subunit OqxB28	1;
d__Bacteria;p__Proteobacteria;c__Gammaproteobacteria;o__Pseudomonadales;f__Pseudomonadaceae;g__Pseudomonas_E;s__Pseudomonas_E sp012985665	multidrug efflux RND transporter permease subunit OqxB26	3;
d__Bacteria;p__Proteobacteria;c__Gammaproteobacteria;o__Pseudomonadales;f__Pseudomonadaceae;g__Pseudomonas_E;s__Pseudomonas_E sp012985665	aminoglycoside O-phosphotransferase APH(6)-Id	119;
d__Bacteria;p__Proteobacteria;c__Gammaproteobacteria;o__Pseudomonadales;f__Pseudomonadaceae;g__Pseudomonas_E;s__Pseudomonas_E sp012985665	multidrug efflux RND transporter permease subunit OqxB7	3;
d__Bacteria;p__Proteobacteria;c__Gammaproteobacteria;o__Pseudomonadales;f__Pseudomonadaceae;g__Pseudomonas_E;s__Pseudomonas_E cyclaminis	aminoglycoside O-phosphotransferase APH(6)-Id	118;
d__Bacteria;p__Proteobacteria;c__Gammaproteobacteria;o__Pseudomonadales;f__Pseudomonadaceae;g__Pseudomonas_E;s__Pseudomonas_E cyclaminis	multidrug efflux RND transporter permease subunit OqxB7	1;
d__Bacteria;p__Proteobacteria;c__Gammaproteobacteria;o__Pseudomonadales;f__Pseudomonadaceae;g__Pseudomonas_E;s__Pseudomonas_E cyclaminis	aminoglycoside O-phosphotransferase APH(3'')-Ib	106;
d__Bacteria;p__Proteobacteria;c__Gammaproteobacteria;o__Pseudomonadales;f__Pseudomonadaceae;g__Pseudomonas_E;s__Pseudomonas_E cyclaminis	multidrug efflux RND transporter permease subunit OqxB23	1;
	class C beta-lactamase	2;;;;;;;
	class A beta-lactamase BlaA	2;;;;;;;
	quinolone resistance pentapeptide repeat protein QnrB43	1;;;;;;;
	streptothricin N-acetyltransferase Sat2	4;;;;;;;
	quinolone resistance pentapeptide repeat protein QnrD2	3;;;;;;;
	rifampin monooxygenase Rox	2;;;;;;;
	RTG family carbenicillin-hydrolyzing class A beta-lactamase CARB-14	4;;;;;;;
	sulfonamide-resistant dihydropteroate synthase Sul2	10;;;;;;;
	RTG family carbenicillin-hydrolyzing class A beta-lactamase CARB-49	3;;;;;;;
	tetracycline resistance ribosomal protection protein Tet(M)	9;;;;;;;
	class C extended-spectrum beta-lactamase EC-16	1;;;;;;;
	RTG family carbenicillin-hydrolyzing class A beta-lactamase CARB-5	7;;;;;;;
	multidrug efflux RND transporter permease subunit OqxB4	6;;;;;;;
	type B-3 chloramphenicol O-acetyltransferase CatB3	2;;;;;;;
	tetracycline efflux MFS transporter Tet(H)	17;;;;;;;
	aminoglycoside O-phosphotransferase APH(3')-Ia	2;;;;;;;
	multidrug efflux RND transporter permease subunit OqxB23	6;;;;;;;
	rifampin monooxygenase Iri	1;;;;;;;
	multidrug efflux RND transporter permease subunit OqxB2	1;;;;;;;
	OXA-229 family carbapenem-hydrolyzing class D beta-lactamase OXA-355	1;;;;;;;
	cephalosporin-hydrolyzing class C beta-lactamase EC-8	1;;;;;;;
	tetracycline efflux MFS transporter Tet(L)	1;;;;;;;
	RTG family carbenicillin-hydrolyzing class A beta-lactamase CARB-16	1;;;;;;;
	chloramphenicol/florfenicol efflux MFS transporter FloR	4;;;;;;;
	class A extended-spectrum beta-lactamase CTX-M-165	1;;;;;;;
	phosphoethanolamine--lipid A transferase MCR-3.7	2;;;;;;;
	class D beta-lactamase OXA-275	1;;;;;;;
	ANT(3'')-Ia family aminoglycoside nucleotidyltransferase AadA14	7;;;;;;;
	quinolone resistance pentapeptide repeat protein QnrB49	2;;;;;;;
	quinolone resistance pentapeptide repeat protein QnrB33	1;;;;;;;
	multidrug efflux RND transporter permease subunit OqxB31	2;;;;;;;
	tetracycline efflux Na+/H+ antiporter family transporter Tet(35)	1;;;;;;;
	cephalosporin-hydrolyzing class C beta-lactamase ACT-44	1;;;;;;;
	tetracycline efflux ABC transporter Tet(46) subunit B	4;;;;;;;
	tetracycline efflux MFS transporter Tet(Y)	2;;;;;;;
	cephalosporin-hydrolyzing class C beta-lactamase ACT-42	1;;;;;;;
	tetracycline resistance ribosomal protection protein Tet(32)	1;;;;;;;
	RTG family carbenicillin-hydrolyzing class A beta-lactamase CARB-8	1;;;;;;;
	class D beta-lactamase OXA-209	1;;;;;;;
	tetracycline efflux MFS transporter Tet(G)	1;;;;;;;
	aminoglycoside nucleotidyltransferase ANT(3'')-IIc	5;;;;;;;
	tetracycline efflux MFS transporter Tet(39)	4;;;;;;;
	type B-4 chloramphenicol O-acetyltransferase CatB7	2;;;;;;;
	ANT(3'')-Ia family aminoglycoside nucleotidyltransferase AadA1	1;;;;;;;
	tetracycline efflux MFS transporter Tet(33)	3;;;;;;;
	tetracycline efflux MFS transporter Tet(E)	2;;;;;;;
	OXA-548 family class D beta-lactamase OXA-551	1;;;;;;;
	multidrug efflux RND transporter permease subunit OqxB7	3;;;;;;;
	VanG-type vancomycin resistance histidine kinase VanS	1;;;;;;;
	cephalosporin-hydrolyzing class A beta-lactamase ROB-1	2;;;;;;;
	multidrug efflux RND transporter permease subunit OqxB8	2;;;;;;;
	class C extended-spectrum beta-lactamase EC-15	1;;;;;;;
	putative metallo-beta-lactamase SPR-1	8;;;;;;;
	VanD-type vancomycin resistance histidine kinase VanS	1;;;;;;;
	VanO-type vancomycin resistance DNA-binding response regulator VanR	6;;;;;;;
	streptogramin A O-acetyltransferase Vat(F)	4;;;;;;;
	class C extended-spectrum beta-lactamase EC-13	1;;;;;;;
	multidrug efflux RND transporter permease subunit OqxB28	2;;;;;;;
	ANT(3'')-Ia family aminoglycoside nucleotidyltransferase AadA5	1;;;;;;;
	Mph(E) family macrolide 2'-phosphotransferase	2;;;;;;;
	tetracycline efflux MFS transporter Tet(41)	1;;;;;;;
	class C beta-lactamase CMY-72	1;;;;;;;
	quinolone resistance pentapeptide repeat protein QnrB7	1;;;;;;;
d__Eukaryota;p__Evosea;c__Eumycetozoa;o__Acytosteliales;f__Acytosteliaceae;g__Rostrostelium;s__Rostrostelium ellipticum	NAD(+)--rifampin ADP-ribosyltransferase	2;
d__Eukaryota;p__Evosea;c__Eumycetozoa;o__Acytosteliales;f__Acytosteliaceae;g__Rostrostelium;s__Rostrostelium ellipticum	multidrug efflux RND transporter permease subunit OqxB26	2;
d__Eukaryota;p__Evosea;c__Eumycetozoa;o__Acytosteliales;f__Acytosteliaceae;g__Rostrostelium;s__Rostrostelium ellipticum	multidrug efflux RND transporter permease subunit OqxB23	1;
d__Eukaryota;p__Evosea;c__Eumycetozoa;o__Acytosteliales;f__Acytosteliaceae;g__Rostrostelium;s__Rostrostelium ellipticum	aminoglycoside O-phosphotransferase APH(3'')-Ib	68;
d__Bacteria;p__Proteobacteria;c__Gammaproteobacteria;o__Enterobacterales;f__Enterobacteriaceae;g__Rahnella;s__Rahnella sp001422575	multidrug efflux RND transporter permease subunit OqxB22	1;
d__Bacteria;p__Proteobacteria;c__Gammaproteobacteria;o__Enterobacterales;f__Enterobacteriaceae;g__Rahnella;s__Rahnella sp001422575	multidrug efflux RND transporter periplasmic adaptor subunit OqxA11	1;
d__Bacteria;p__Proteobacteria;c__Gammaproteobacteria;o__Enterobacterales;f__Enterobacteriaceae;g__Rahnella;s__Rahnella sp001422575	class A extended-spectrum beta-lactamase OXY-1-1	1;
d__Bacteria;p__Proteobacteria;c__Gammaproteobacteria;o__Enterobacterales;f__Enterobacteriaceae;g__Rahnella;s__Rahnella sp001422575	streptogramin A O-acetyltransferase Vat(F)	1;
d__Bacteria;p__Proteobacteria;c__Gammaproteobacteria;o__Enterobacterales;f__Enterobacteriaceae;g__Rahnella;s__Rahnella sp001422575	multidrug efflux RND transporter permease subunit OqxB31	2;
d__Bacteria;p__Proteobacteria;c__Gammaproteobacteria;o__Enterobacterales;f__Enterobacteriaceae;g__Rahnella;s__Rahnella sp001422575	class A beta-lactamase FONA-3	1;
d__Bacteria;p__Proteobacteria;c__Gammaproteobacteria;o__Enterobacterales;f__Enterobacteriaceae;g__Rahnella;s__Rahnella sp001422575	multidrug efflux RND transporter permease subunit OqxB8	5;
d__Bacteria;p__Proteobacteria;c__Gammaproteobacteria;o__Enterobacterales;f__Enterobacteriaceae;g__Rahnella;s__Rahnella sp001422575	class A extended-spectrum beta-lactamase OXY-6-1	1;
d__Bacteria;p__Proteobacteria;c__Gammaproteobacteria;o__Enterobacterales;f__Enterobacteriaceae;g__Rahnella;s__Rahnella sp001422575	oxytetracycline resistance phosphoribosyltransferase domain-containing protein Tet(34)	1;
d__Bacteria;p__Proteobacteria;c__Gammaproteobacteria;o__Enterobacterales;f__Enterobacteriaceae;g__Rahnella;s__Rahnella sp001422575	multidrug efflux RND transporter permease subunit OqxB23	4;
d__Bacteria;p__Proteobacteria;c__Gammaproteobacteria;o__Enterobacterales;f__Enterobacteriaceae;g__Rahnella;s__Rahnella sp001422575	multidrug efflux RND transporter permease subunit OqxB7	4;
d__Bacteria;p__Proteobacteria;c__Gammaproteobacteria;o__Enterobacterales;f__Enterobacteriaceae;g__Rahnella;s__Rahnella sp001422575	multidrug efflux RND transporter permease subunit OqxB30	1;
d__Bacteria;p__Proteobacteria;c__Gammaproteobacteria;o__Enterobacterales;f__Enterobacteriaceae;g__Rahnella;s__Rahnella sp001422575	multidrug efflux RND transporter permease subunit OqxB3	1;
d__Bacteria;p__Proteobacteria;c__Gammaproteobacteria;o__Enterobacterales;f__Enterobacteriaceae;g__Rahnella;s__Rahnella sp001422575	multidrug efflux RND transporter permease subunit OqxB4	3;
d__Bacteria;p__Proteobacteria;c__Gammaproteobacteria;o__Enterobacterales;f__Enterobacteriaceae;g__Rahnella;s__Rahnella sp001422575	multidrug efflux RND transporter permease subunit OqxB26	3;
d__Bacteria;p__Proteobacteria;c__Gammaproteobacteria;o__Enterobacterales;f__Enterobacteriaceae;g__Rahnella;s__Rahnella sp001422575	class A extended-spectrum beta-lactamase OXY-5-1	1;
d__Bacteria;p__Proteobacteria;c__Gammaproteobacteria;o__Enterobacterales;f__Enterobacteriaceae;g__Rahnella;s__Rahnella sp001422575	multidrug efflux RND transporter permease subunit OqxB27	1;
d__Bacteria;p__Proteobacteria;c__Gammaproteobacteria;o__Pseudomonadales;f__Pseudomonadaceae;g__Pseudomonas_E;s__Pseudomonas_E versuta	multidrug efflux RND transporter permease subunit OqxB4	6;
d__Bacteria;p__Proteobacteria;c__Gammaproteobacteria;o__Pseudomonadales;f__Pseudomonadaceae;g__Pseudomonas_E;s__Pseudomonas_E versuta	multidrug efflux RND transporter permease subunit OqxB23	6;
d__Bacteria;p__Proteobacteria;c__Gammaproteobacteria;o__Pseudomonadales;f__Pseudomonadaceae;g__Pseudomonas_E;s__Pseudomonas_E versuta	multidrug efflux RND transporter permease subunit OqxB30	2;
d__Bacteria;p__Proteobacteria;c__Gammaproteobacteria;o__Pseudomonadales;f__Pseudomonadaceae;g__Pseudomonas_E;s__Pseudomonas_E versuta	multidrug efflux RND transporter permease subunit OqxB28	2;
d__Bacteria;p__Proteobacteria;c__Gammaproteobacteria;o__Pseudomonadales;f__Pseudomonadaceae;g__Pseudomonas_E;s__Pseudomonas_E versuta	multidrug efflux RND transporter permease subunit OqxB26	4;
d__Bacteria;p__Proteobacteria;c__Gammaproteobacteria;o__Pseudomonadales;f__Pseudomonadaceae;g__Pseudomonas_E;s__Pseudomonas_E versuta	multidrug efflux RND transporter permease subunit OqxB7	3;
d__Bacteria;p__Proteobacteria;c__Gammaproteobacteria;o__Pseudomonadales;f__Pseudomonadaceae;g__Pseudomonas_E;s__Pseudomonas_E versuta	multidrug efflux RND transporter permease subunit OqxB12	8;
d__Bacteria;p__Proteobacteria;c__Gammaproteobacteria;o__Pseudomonadales;f__Pseudomonadaceae;g__Pseudomonas_E;s__Pseudomonas_E paraversuta	multidrug efflux RND transporter permease subunit OqxB3	1;
d__Bacteria;p__Proteobacteria;c__Gammaproteobacteria;o__Pseudomonadales;f__Pseudomonadaceae;g__Pseudomonas_E;s__Pseudomonas_E paraversuta	multidrug efflux RND transporter permease subunit OqxB30	1;
d__Bacteria;p__Proteobacteria;c__Gammaproteobacteria;o__Pseudomonadales;f__Pseudomonadaceae;g__Pseudomonas_E;s__Pseudomonas_E paraversuta	multidrug efflux RND transporter permease subunit OqxB4	2;
d__Bacteria;p__Proteobacteria;c__Gammaproteobacteria;o__Pseudomonadales;f__Pseudomonadaceae;g__Pseudomonas_E;s__Pseudomonas_E paraversuta	multidrug efflux RND transporter permease subunit OqxB7	1;
d__Bacteria;p__Proteobacteria;c__Gammaproteobacteria;o__Pseudomonadales;f__Pseudomonadaceae;g__Pseudomonas_E;s__Pseudomonas_E paraversuta	multidrug efflux RND transporter permease subunit OqxB12	10;
d__Bacteria;p__Proteobacteria;c__Gammaproteobacteria;o__Pseudomonadales;f__Pseudomonadaceae;g__Pseudomonas_E;s__Pseudomonas_E paraversuta	multidrug efflux RND transporter permease subunit OqxB28	3;
d__Bacteria;p__Proteobacteria;c__Gammaproteobacteria;o__Pseudomonadales;f__Pseudomonadaceae;g__Pseudomonas_E;s__Pseudomonas_E paraversuta	multidrug efflux RND transporter permease subunit OqxB23	4;
d__Bacteria;p__Proteobacteria;c__Gammaproteobacteria;o__Pseudomonadales;f__Pseudomonadaceae;g__Pseudomonas_E;s__Pseudomonas_E paraversuta	multidrug efflux RND transporter permease subunit OqxB26	5;
d__Bacteria;p__Proteobacteria;c__Gammaproteobacteria;o__Pseudomonadales;f__Pseudomonadaceae;g__Pseudomonas_E;s__Pseudomonas_E paraversuta	multidrug efflux RND transporter permease subunit OqxB8	3;
d__Bacteria;p__Proteobacteria;c__Gammaproteobacteria;o__Enterobacterales;f__Shewanellaceae;g__Shewanella;s__Shewanella sp002966515	multidrug efflux RND transporter permease subunit OqxB26	3;
d__Bacteria;p__Proteobacteria;c__Gammaproteobacteria;o__Enterobacterales;f__Shewanellaceae;g__Shewanella;s__Shewanella sp002966515	type B-3 chloramphenicol O-acetyltransferase CatB8	4;
d__Bacteria;p__Proteobacteria;c__Gammaproteobacteria;o__Enterobacterales;f__Shewanellaceae;g__Shewanella;s__Shewanella sp002966515	OXA-48 family carbapenem-hydrolyzing class D beta-lactamase OXA-416	1;
d__Bacteria;p__Proteobacteria;c__Gammaproteobacteria;o__Enterobacterales;f__Shewanellaceae;g__Shewanella;s__Shewanella sp002966515	OXA-548 family class D beta-lactamase OXA-552	1;
d__Bacteria;p__Proteobacteria;c__Gammaproteobacteria;o__Enterobacterales;f__Shewanellaceae;g__Shewanella;s__Shewanella sp002966515	OXA-48 family class D beta-lactamase OXA-546	2;
d__Bacteria;p__Proteobacteria;c__Gammaproteobacteria;o__Enterobacterales;f__Shewanellaceae;g__Shewanella;s__Shewanella sp002966515	multidrug efflux RND transporter permease subunit OqxB23	1;
d__Bacteria;p__Proteobacteria;c__Gammaproteobacteria;o__Enterobacterales;f__Shewanellaceae;g__Shewanella;s__Shewanella sp002966515	phosphoethanolamine--lipid A transferase MCR-4.1	5;
d__Bacteria;p__Proteobacteria;c__Gammaproteobacteria;o__Enterobacterales;f__Shewanellaceae;g__Shewanella;s__Shewanella sp002966515	multidrug efflux RND transporter permease subunit OqxB12	1;
d__Bacteria;p__Proteobacteria;c__Gammaproteobacteria;o__Enterobacterales;f__Shewanellaceae;g__Shewanella;s__Shewanella sp002966515	multidrug efflux RND transporter permease subunit OqxB7	2;
d__Bacteria;p__Proteobacteria;c__Gammaproteobacteria;o__Enterobacterales;f__Shewanellaceae;g__Shewanella;s__Shewanella sp002966515	OXA-548 family class D beta-lactamase OXA-551	1;
d__Bacteria;p__Proteobacteria;c__Gammaproteobacteria;o__Enterobacterales;f__Shewanellaceae;g__Shewanella;s__Shewanella sp002966515	tetracycline efflux Na+/H+ antiporter family transporter Tet(35)	2;
d__Bacteria;p__Proteobacteria;c__Gammaproteobacteria;o__Enterobacterales;f__Shewanellaceae;g__Shewanella;s__Shewanella sp002966515	OXA-548 family class D beta-lactamase OXA-549	1;
d__Bacteria;p__Proteobacteria;c__Gammaproteobacteria;o__Burkholderiales;f__Burkholderiaceae;g__Janthinobacterium;s__Janthinobacterium sp002002885	subclass B3 metallo-beta-lactamase Rm3	13;
d__Bacteria;p__Proteobacteria;c__Gammaproteobacteria;o__Burkholderiales;f__Burkholderiaceae;g__Janthinobacterium;s__Janthinobacterium sp002002885	multidrug efflux RND transporter permease subunit OqxB28	2;
d__Bacteria;p__Proteobacteria;c__Gammaproteobacteria;o__Burkholderiales;f__Burkholderiaceae;g__Janthinobacterium;s__Janthinobacterium sp002002885	subclass B3 metallo-beta-lactamase THIN-B	7;
d__Bacteria;p__Proteobacteria;c__Gammaproteobacteria;o__Burkholderiales;f__Burkholderiaceae;g__Janthinobacterium;s__Janthinobacterium sp002002885	multidrug efflux RND transporter permease subunit OqxB4	2;
d__Bacteria;p__Proteobacteria;c__Gammaproteobacteria;o__Enterobacterales;f__Enterobacteriaceae;g__Yersinia;s__Yersinia enterocolitica	streptogramin A O-acetyltransferase Vat(F)	13;
d__Bacteria;p__Proteobacteria;c__Gammaproteobacteria;o__Enterobacterales;f__Enterobacteriaceae;g__Yersinia;s__Yersinia enterocolitica	class A beta-lactamase BlaA	10;
d__Bacteria;p__Proteobacteria;c__Gammaproteobacteria;o__Pseudomonadales;f__Pseudomonadaceae;g__Pseudomonas_E;s__Pseudomonas_E fragi_D	multidrug efflux RND transporter permease subunit OqxB30	1;
d__Bacteria;p__Proteobacteria;c__Gammaproteobacteria;o__Pseudomonadales;f__Pseudomonadaceae;g__Pseudomonas_E;s__Pseudomonas_E fragi_D	multidrug efflux RND transporter permease subunit OqxB31	1;
d__Bacteria;p__Proteobacteria;c__Gammaproteobacteria;o__Pseudomonadales;f__Pseudomonadaceae;g__Pseudomonas_E;s__Pseudomonas_E fragi_D	multidrug efflux RND transporter permease subunit OqxB23	7;
d__Bacteria;p__Proteobacteria;c__Gammaproteobacteria;o__Pseudomonadales;f__Pseudomonadaceae;g__Pseudomonas_E;s__Pseudomonas_E fragi_D	multidrug efflux RND transporter permease subunit OqxB7	1;
d__Bacteria;p__Proteobacteria;c__Gammaproteobacteria;o__Pseudomonadales;f__Pseudomonadaceae;g__Pseudomonas_E;s__Pseudomonas_E fragi_D	multidrug efflux RND transporter permease subunit OqxB26	2;
d__Bacteria;p__Proteobacteria;c__Gammaproteobacteria;o__Pseudomonadales;f__Pseudomonadaceae;g__Pseudomonas_E;s__Pseudomonas_E fragi_D	multidrug efflux RND transporter permease subunit OqxB28	7;
d__Bacteria;p__Proteobacteria;c__Gammaproteobacteria;o__Pseudomonadales;f__Pseudomonadaceae;g__Pseudomonas_E;s__Pseudomonas_E fragi_D	multidrug efflux RND transporter permease subunit OqxB8	1;
d__Bacteria;p__Proteobacteria;c__Gammaproteobacteria;o__Pseudomonadales;f__Pseudomonadaceae;g__Pseudomonas_E;s__Pseudomonas_E bubulae	multidrug efflux RND transporter permease subunit OqxB8	2;
d__Bacteria;p__Proteobacteria;c__Gammaproteobacteria;o__Pseudomonadales;f__Pseudomonadaceae;g__Pseudomonas_E;s__Pseudomonas_E bubulae	multidrug efflux RND transporter permease subunit OqxB26	3;
d__Bacteria;p__Proteobacteria;c__Gammaproteobacteria;o__Pseudomonadales;f__Pseudomonadaceae;g__Pseudomonas_E;s__Pseudomonas_E bubulae	multidrug efflux RND transporter permease subunit OqxB23	3;
d__Bacteria;p__Proteobacteria;c__Gammaproteobacteria;o__Pseudomonadales;f__Pseudomonadaceae;g__Pseudomonas_E;s__Pseudomonas_E bubulae	multidrug efflux RND transporter permease subunit OqxB28	1;
d__Bacteria;p__Proteobacteria;c__Gammaproteobacteria;o__Pseudomonadales;f__Pseudomonadaceae;g__Pseudomonas_E;s__Pseudomonas_E bubulae	multidrug efflux RND transporter permease subunit OqxB7	4;
d__Bacteria;p__Proteobacteria;c__Gammaproteobacteria;o__Pseudomonadales;f__Pseudomonadaceae;g__Pseudomonas_E;s__Pseudomonas_E bubulae	multidrug efflux RND transporter permease subunit OqxB4	1;
d__Bacteria;p__Proteobacteria;c__Gammaproteobacteria;o__Pseudomonadales;f__Pseudomonadaceae;g__Pseudomonas_E;s__Pseudomonas_E bubulae	multidrug efflux RND transporter permease subunit OqxB31	1;
d__Bacteria;p__Proteobacteria;c__Gammaproteobacteria;o__Pseudomonadales;f__Pseudomonadaceae;g__Pseudomonas_E;s__Pseudomonas_E bubulae	multidrug efflux RND transporter permease subunit OqxB30	2;
d__Bacteria;p__Proteobacteria;c__Gammaproteobacteria;o__Burkholderiales;f__Burkholderiaceae;g__Janthinobacterium;s__Janthinobacterium tructae	subclass B3 metallo-beta-lactamase Rm3	10;
d__Bacteria;p__Proteobacteria;c__Gammaproteobacteria;o__Burkholderiales;f__Burkholderiaceae;g__Janthinobacterium;s__Janthinobacterium tructae	subclass B3 metallo-beta-lactamase THIN-B	3;
d__Bacteria;p__Proteobacteria;c__Gammaproteobacteria;o__Burkholderiales;f__Burkholderiaceae;g__Janthinobacterium;s__Janthinobacterium tructae	multidrug efflux RND transporter permease subunit OqxB26	1;
d__Bacteria;p__Proteobacteria;c__Gammaproteobacteria;o__Burkholderiales;f__Burkholderiaceae;g__Janthinobacterium;s__Janthinobacterium tructae	multidrug efflux RND transporter permease subunit OqxB23	1;
d__Bacteria;p__Proteobacteria;c__Gammaproteobacteria;o__Burkholderiales;f__Burkholderiaceae;g__Janthinobacterium;s__Janthinobacterium sp009923995	multidrug efflux RND transporter permease subunit OqxB7	1;
d__Bacteria;p__Proteobacteria;c__Gammaproteobacteria;o__Burkholderiales;f__Burkholderiaceae;g__Janthinobacterium;s__Janthinobacterium sp009923995	multidrug efflux RND transporter permease subunit OqxB28	1;
d__Bacteria;p__Proteobacteria;c__Gammaproteobacteria;o__Burkholderiales;f__Burkholderiaceae;g__Janthinobacterium;s__Janthinobacterium sp009923995	subclass B3 metallo-beta-lactamase Rm3	3;
d__Bacteria;p__Proteobacteria;c__Gammaproteobacteria;o__Burkholderiales;f__Burkholderiaceae;g__Janthinobacterium;s__Janthinobacterium sp009923995	multidrug efflux RND transporter permease subunit OqxB29	1;
d__Bacteria;p__Proteobacteria;c__Gammaproteobacteria;o__Burkholderiales;f__Burkholderiaceae;g__Janthinobacterium;s__Janthinobacterium sp009923995	multidrug efflux RND transporter permease subunit OqxB2	2;
d__Bacteria;p__Proteobacteria;c__Gammaproteobacteria;o__Burkholderiales;f__Burkholderiaceae;g__Janthinobacterium;s__Janthinobacterium sp009923995	multidrug efflux RND transporter permease subunit OqxB26	1;
d__Bacteria;p__Proteobacteria;c__Gammaproteobacteria;o__Burkholderiales;f__Burkholderiaceae;g__Janthinobacterium;s__Janthinobacterium sp009923995	subclass B3 metallo-beta-lactamase THIN-B	2;
d__Bacteria;p__Proteobacteria;c__Gammaproteobacteria;o__Burkholderiales;f__Burkholderiaceae;g__Janthinobacterium;s__Janthinobacterium sp009923995	subclass B3 metallo-beta-lactamase LRA-8	1;
d__Bacteria;p__Proteobacteria;c__Gammaproteobacteria;o__Burkholderiales;f__Burkholderiaceae;g__Janthinobacterium;s__Janthinobacterium sp009923995	multidrug efflux RND transporter permease subunit OqxB8	2;
d__Bacteria;p__Proteobacteria;c__Gammaproteobacteria;o__Enterobacterales;f__Shewanellaceae;g__Shewanella;s__Shewanella baltica	phosphoethanolamine--lipid A transferase MCR-4.1	9;
d__Bacteria;p__Proteobacteria;c__Gammaproteobacteria;o__Enterobacterales;f__Shewanellaceae;g__Shewanella;s__Shewanella baltica	OXA-548 family class D beta-lactamase OXA-552	1;
d__Bacteria;p__Proteobacteria;c__Gammaproteobacteria;o__Enterobacterales;f__Shewanellaceae;g__Shewanella;s__Shewanella baltica	OXA-548 family class D beta-lactamase OXA-550	1;
d__Eukaryota;p__Evosea;c__Eumycetozoa;o__unknown;f__unknown;g__Synstelium;s__Synstelium polycarpum	multidrug efflux RND transporter permease subunit OqxB26	1;
d__Eukaryota;p__Evosea;c__Eumycetozoa;o__unknown;f__unknown;g__Synstelium;s__Synstelium polycarpum	subclass B3 metallo-beta-lactamase THIN-B	1;
d__Eukaryota;p__Evosea;c__Eumycetozoa;o__unknown;f__unknown;g__Synstelium;s__Synstelium polycarpum	multidrug efflux RND transporter permease subunit OqxB7	1;
d__Eukaryota;p__Evosea;c__Eumycetozoa;o__unknown;f__unknown;g__Synstelium;s__Synstelium polycarpum	subclass B3 metallo-beta-lactamase Rm3	5;
d__Eukaryota;p__Evosea;c__Eumycetozoa;o__unknown;f__unknown;g__Synstelium;s__Synstelium polycarpum	NAD(+)--rifampin ADP-ribosyltransferase	2;
d__Eukaryota;p__Evosea;c__Eumycetozoa;o__unknown;f__unknown;g__Synstelium;s__Synstelium polycarpum	multidrug efflux RND transporter permease subunit OqxB28	1;
d__Bacteria;p__Proteobacteria;c__Gammaproteobacteria;o__Pseudomonadales;f__Pseudomonadaceae;g__Pseudomonas_E;s__Pseudomonas_E sivasensis	multidrug efflux RND transporter permease subunit OqxB7	1;
d__Bacteria;p__Proteobacteria;c__Gammaproteobacteria;o__Pseudomonadales;f__Pseudomonadaceae;g__Pseudomonas_E;s__Pseudomonas_E sivasensis	multidrug efflux RND transporter permease subunit OqxB28	1;
d__Bacteria;p__Proteobacteria;c__Gammaproteobacteria;o__Pseudomonadales;f__Pseudomonadaceae;g__Pseudomonas_E;s__Pseudomonas_E sivasensis	multidrug efflux RND transporter permease subunit OqxB8	1;
d__Bacteria;p__Proteobacteria;c__Gammaproteobacteria;o__Pseudomonadales;f__Pseudomonadaceae;g__Pseudomonas_E;s__Pseudomonas_E sivasensis	aminoglycoside O-phosphotransferase APH(3')-IIb	5;
d__Bacteria;p__Proteobacteria;c__Gammaproteobacteria;o__Pseudomonadales;f__Pseudomonadaceae;g__Pseudomonas_E;s__Pseudomonas_E sivasensis	fosfomycin resistance glutathione transferase FosA7	1;
d__Bacteria;p__Proteobacteria;c__Gammaproteobacteria;o__Pseudomonadales;f__Pseudomonadaceae;g__Pseudomonas_E;s__Pseudomonas_E sivasensis	multidrug efflux RND transporter permease subunit OqxB23	2;
d__Bacteria;p__Proteobacteria;c__Gammaproteobacteria;o__Pseudomonadales;f__Pseudomonadaceae;g__Pseudomonas_E;s__Pseudomonas_E salomonii	multidrug efflux RND transporter permease subunit OqxB8	1;
d__Bacteria;p__Proteobacteria;c__Gammaproteobacteria;o__Pseudomonadales;f__Pseudomonadaceae;g__Pseudomonas_E;s__Pseudomonas_E salomonii	NAD(+)--rifampin ADP-ribosyltransferase	1;
d__Bacteria;p__Proteobacteria;c__Gammaproteobacteria;o__Pseudomonadales;f__Pseudomonadaceae;g__Pseudomonas_E;s__Pseudomonas_E salomonii	multidrug efflux RND transporter permease subunit OqxB26	1;
d__Bacteria;p__Proteobacteria;c__Gammaproteobacteria;o__Pseudomonadales;f__Pseudomonadaceae;g__Pseudomonas_E;s__Pseudomonas_E salomonii	multidrug efflux RND transporter permease subunit OqxB4	1;
d__Bacteria;p__Proteobacteria;c__Gammaproteobacteria;o__Pseudomonadales;f__Pseudomonadaceae;g__Pseudomonas_E;s__Pseudomonas_E salomonii	multidrug efflux RND transporter permease subunit OqxB23	2;
d__Bacteria;p__Proteobacteria;c__Gammaproteobacteria;o__Pseudomonadales;f__Pseudomonadaceae;g__Pseudomonas_E;s__Pseudomonas_E salomonii	multidrug efflux RND transporter permease subunit OqxB31	1;
d__Bacteria;p__Proteobacteria;c__Gammaproteobacteria;o__Pseudomonadales;f__Pseudomonadaceae;g__Pseudomonas_E;s__Pseudomonas_E salomonii	FosA family fosfomycin resistance glutathione transferase	3;
d__Bacteria;p__Proteobacteria;c__Gammaproteobacteria;o__Enterobacterales;f__Enterobacteriaceae;g__Rahnella;s__Rahnella variigena	multidrug efflux RND transporter permease subunit OqxB24	1;
d__Bacteria;p__Proteobacteria;c__Gammaproteobacteria;o__Enterobacterales;f__Enterobacteriaceae;g__Rahnella;s__Rahnella variigena	class A extended-spectrum beta-lactamase CTX-M-160	1;
d__Bacteria;p__Proteobacteria;c__Gammaproteobacteria;o__Enterobacterales;f__Enterobacteriaceae;g__Rahnella;s__Rahnella variigena	multidrug efflux RND transporter permease subunit OqxB8	2;
d__Bacteria;p__Proteobacteria;c__Gammaproteobacteria;o__Enterobacterales;f__Enterobacteriaceae;g__Rahnella;s__Rahnella variigena	multidrug efflux RND transporter permease subunit OqxB26	2;
d__Bacteria;p__Proteobacteria;c__Gammaproteobacteria;o__Enterobacterales;f__Enterobacteriaceae;g__Rahnella;s__Rahnella variigena	multidrug efflux RND transporter permease subunit OqxB7	1;
d__Bacteria;p__Proteobacteria;c__Gammaproteobacteria;o__Enterobacterales;f__Enterobacteriaceae;g__Rahnella;s__Rahnella variigena	multidrug efflux RND transporter permease subunit OqxB4	2;
d__Bacteria;p__Proteobacteria;c__Gammaproteobacteria;o__Enterobacterales;f__Enterobacteriaceae;g__Rahnella;s__Rahnella variigena	class A extended-spectrum beta-lactamase RAHN-1	1;
d__Eukaryota;p__unknown;c__Chrysophyceae;o__Chromulinales;f__Chromulinaceae;g__Chromulinospumella;s__Chromulinospumella sphaerica	multidrug efflux RND transporter permease subunit OqxB23	2;
d__Eukaryota;p__unknown;c__Chrysophyceae;o__Chromulinales;f__Chromulinaceae;g__Chromulinospumella;s__Chromulinospumella sphaerica	multidrug efflux RND transporter permease subunit OqxB3	1;
d__Eukaryota;p__unknown;c__Chrysophyceae;o__Chromulinales;f__Chromulinaceae;g__Chromulinospumella;s__Chromulinospumella sphaerica	multidrug efflux RND transporter permease subunit OqxB8	1;
d__Eukaryota;p__unknown;c__Chrysophyceae;o__Chromulinales;f__Chromulinaceae;g__Chromulinospumella;s__Chromulinospumella sphaerica	multidrug efflux RND transporter permease subunit OqxB24	2;
d__Eukaryota;p__unknown;c__Chrysophyceae;o__Chromulinales;f__Chromulinaceae;g__Chromulinospumella;s__Chromulinospumella sphaerica	multidrug efflux RND transporter permease subunit OqxB28	2;
d__Eukaryota;p__unknown;c__Chrysophyceae;o__Chromulinales;f__Chromulinaceae;g__Chromulinospumella;s__Chromulinospumella sphaerica	multidrug efflux RND transporter permease subunit OqxB26	1;
d__Eukaryota;p__unknown;c__Chrysophyceae;o__Chromulinales;f__Chromulinaceae;g__Chromulinospumella;s__Chromulinospumella sphaerica	multidrug efflux RND transporter permease subunit OqxB7	1;
d__Bacteria;p__Proteobacteria;c__Gammaproteobacteria;o__Pseudomonadales;f__Pseudomonadaceae;g__Pseudomonas_E;s__Pseudomonas_E sp005938045	NAD(+)--rifampin ADP-ribosyltransferase	1;
d__Bacteria;p__Proteobacteria;c__Gammaproteobacteria;o__Pseudomonadales;f__Pseudomonadaceae;g__Pseudomonas_E;s__Pseudomonas_E sp005938045	multidrug efflux RND transporter permease subunit OqxB12	1;
d__Bacteria;p__Proteobacteria;c__Gammaproteobacteria;o__Pseudomonadales;f__Pseudomonadaceae;g__Pseudomonas_E;s__Pseudomonas_E sp005938045	multidrug efflux RND transporter permease subunit OqxB7	1;
d__Bacteria;p__Proteobacteria;c__Gammaproteobacteria;o__Pseudomonadales;f__Pseudomonadaceae;g__Pseudomonas_E;s__Pseudomonas_E sp005938045	multidrug efflux RND transporter permease subunit OqxB4	1;
d__Bacteria;p__Proteobacteria;c__Gammaproteobacteria;o__Pseudomonadales;f__Pseudomonadaceae;g__Pseudomonas_E;s__Pseudomonas_E sp005938045	multidrug efflux RND transporter permease subunit OqxB23	4;
d__Bacteria;p__Proteobacteria;c__Gammaproteobacteria;o__Pseudomonadales;f__Pseudomonadaceae;g__Pseudomonas_E;s__Pseudomonas_E sp005938045	multidrug efflux RND transporter permease subunit OqxB3	1;
d__Bacteria;p__Proteobacteria;c__Gammaproteobacteria;o__Burkholderiales;f__Burkholderiaceae;g__Janthinobacterium;s__Janthinobacterium sp000745325	subclass B3 metallo-beta-lactamase THIN-B	2;
d__Bacteria;p__Proteobacteria;c__Gammaproteobacteria;o__Burkholderiales;f__Burkholderiaceae;g__Janthinobacterium;s__Janthinobacterium sp000745325	subclass B3 metallo-beta-lactamase Rm3	5;
d__Bacteria;p__Proteobacteria;c__Gammaproteobacteria;o__Burkholderiales;f__Burkholderiaceae;g__Janthinobacterium;s__Janthinobacterium sp000745325	multidrug efflux RND transporter permease subunit OqxB29	1;
d__Bacteria;p__Proteobacteria;c__Gammaproteobacteria;o__Burkholderiales;f__Burkholderiaceae;g__Janthinobacterium;s__Janthinobacterium sp000745325	multidrug efflux RND transporter permease subunit OqxB23	1;
d__Bacteria;p__Proteobacteria;c__Gammaproteobacteria;o__Burkholderiales;f__Burkholderiaceae;g__Janthinobacterium;s__Janthinobacterium lividum	multidrug efflux RND transporter permease subunit OqxB7	1;
d__Bacteria;p__Proteobacteria;c__Gammaproteobacteria;o__Burkholderiales;f__Burkholderiaceae;g__Janthinobacterium;s__Janthinobacterium lividum	subclass B3 metallo-beta-lactamase THIN-B	3;
d__Bacteria;p__Proteobacteria;c__Gammaproteobacteria;o__Burkholderiales;f__Burkholderiaceae;g__Janthinobacterium;s__Janthinobacterium lividum	subclass B3 metallo-beta-lactamase Rm3	4;
d__Bacteria;p__Proteobacteria;c__Gammaproteobacteria;o__Enterobacterales;f__Enterobacteriaceae;g__Yersinia;s__Yersinia enterocolitica_F	class A beta-lactamase BlaA	8;
d__Bacteria;p__Proteobacteria;c__Gammaproteobacteria;o__Pseudomonadales;f__Pseudomonadaceae;g__Pseudomonas_E;s__Pseudomonas_E sp000242655	multidrug efflux RND transporter permease subunit OqxB4	2;
d__Bacteria;p__Proteobacteria;c__Gammaproteobacteria;o__Pseudomonadales;f__Pseudomonadaceae;g__Pseudomonas_E;s__Pseudomonas_E sp000242655	multidrug efflux RND transporter permease subunit OqxB23	1;
d__Bacteria;p__Proteobacteria;c__Gammaproteobacteria;o__Pseudomonadales;f__Pseudomonadaceae;g__Pseudomonas_E;s__Pseudomonas_E sp000242655	multidrug efflux RND transporter permease subunit OqxB28	1;
d__Bacteria;p__Proteobacteria;c__Gammaproteobacteria;o__Pseudomonadales;f__Pseudomonadaceae;g__Pseudomonas_E;s__Pseudomonas_E sp000242655	multidrug efflux RND transporter permease subunit OqxB8	1;
d__Bacteria;p__Proteobacteria;c__Gammaproteobacteria;o__Pseudomonadales;f__Pseudomonadaceae;g__Pseudomonas_E;s__Pseudomonas_E sp000242655	multidrug efflux RND transporter permease subunit OqxB24	1;
d__Bacteria;p__Proteobacteria;c__Gammaproteobacteria;o__Pseudomonadales;f__Pseudomonadaceae;g__Pseudomonas_E;s__Pseudomonas_E sp000242655	multidrug efflux RND transporter permease subunit OqxB26	2;
d__Bacteria;p__Proteobacteria;c__Gammaproteobacteria;o__Enterobacterales;f__Enterobacteriaceae;g__Serratia_A;s__Serratia_A fonticola	class A beta-lactamase FONA-6	1;
d__Bacteria;p__Proteobacteria;c__Gammaproteobacteria;o__Enterobacterales;f__Enterobacteriaceae;g__Serratia_A;s__Serratia_A fonticola	class A beta-lactamase FONA-5	1;
d__Bacteria;p__Proteobacteria;c__Gammaproteobacteria;o__Enterobacterales;f__Enterobacteriaceae;g__Serratia_A;s__Serratia_A fonticola	class A beta-lactamase FONA-3	4;
d__Bacteria;p__Proteobacteria;c__Gammaproteobacteria;o__Enterobacterales;f__Enterobacteriaceae;g__Serratia_A;s__Serratia_A fonticola	class A beta-lactamase FONA-4	1;
d__Bacteria;p__Proteobacteria;c__Gammaproteobacteria;o__Pseudomonadales;f__Pseudomonadaceae;g__Pseudomonas_E;s__Pseudomonas_E proteolytica	multidrug efflux RND transporter permease subunit OqxB28	2;
d__Bacteria;p__Proteobacteria;c__Gammaproteobacteria;o__Pseudomonadales;f__Pseudomonadaceae;g__Pseudomonas_E;s__Pseudomonas_E proteolytica	multidrug efflux RND transporter permease subunit OqxB26	1;
d__Bacteria;p__Proteobacteria;c__Gammaproteobacteria;o__Pseudomonadales;f__Pseudomonadaceae;g__Pseudomonas_E;s__Pseudomonas_E proteolytica	multidrug efflux RND transporter permease subunit OqxB23	1;
d__Bacteria;p__Proteobacteria;c__Gammaproteobacteria;o__Pseudomonadales;f__Pseudomonadaceae;g__Pseudomonas_E;s__Pseudomonas_E proteolytica	multidrug efflux RND transporter permease subunit OqxB4	1;
d__Bacteria;p__Proteobacteria;c__Gammaproteobacteria;o__Pseudomonadales;f__Pseudomonadaceae;g__Pseudomonas_E;s__Pseudomonas_E proteolytica	multidrug efflux RND transporter permease subunit OqxB3	1;
d__Bacteria;p__Proteobacteria;c__Gammaproteobacteria;o__Pseudomonadales;f__Pseudomonadaceae;g__Pseudomonas_E;s__Pseudomonas_E proteolytica	multidrug efflux RND transporter permease subunit OqxB30	1;
d__Bacteria;p__Proteobacteria;c__Gammaproteobacteria;o__Pseudomonadales;f__Pseudomonadaceae;g__Pseudomonas_E;s__Pseudomonas_E sp003013355	multidrug efflux RND transporter permease subunit OqxB23	3;
d__Bacteria;p__Proteobacteria;c__Gammaproteobacteria;o__Pseudomonadales;f__Pseudomonadaceae;g__Pseudomonas_E;s__Pseudomonas_E sp003013355	multidrug efflux RND transporter permease subunit OqxB24	2;
d__Bacteria;p__Proteobacteria;c__Gammaproteobacteria;o__Pseudomonadales;f__Pseudomonadaceae;g__Pseudomonas_E;s__Pseudomonas_E sp003013355	multidrug efflux RND transporter permease subunit OqxB8	2;
d__Bacteria;p__Proteobacteria;c__Gammaproteobacteria;o__Pseudomonadales;f__Pseudomonadaceae;g__Pseudomonas_E;s__Pseudomonas_E edaphica	aminoglycoside O-phosphotransferase APH(3')-IIb	1;
d__Bacteria;p__Proteobacteria;c__Gammaproteobacteria;o__Pseudomonadales;f__Pseudomonadaceae;g__Pseudomonas_E;s__Pseudomonas_E edaphica	multidrug efflux RND transporter permease subunit OqxB12	2;
d__Bacteria;p__Proteobacteria;c__Gammaproteobacteria;o__Pseudomonadales;f__Pseudomonadaceae;g__Pseudomonas_E;s__Pseudomonas_E edaphica	multidrug efflux RND transporter permease subunit OqxB23	1;
d__Bacteria;p__Proteobacteria;c__Gammaproteobacteria;o__Pseudomonadales;f__Pseudomonadaceae;g__Pseudomonas_E;s__Pseudomonas_E edaphica	FosA family fosfomycin resistance glutathione transferase	2;
d__Bacteria;p__Firmicutes;c__Bacilli;o__Lactobacillales;f__Vagococcaceae;g__Vagococcus_D;s__Vagococcus_D salmoninarum	tetracycline efflux ABC transporter Tet(46) subunit B	6;
d__Bacteria;p__Proteobacteria;c__Gammaproteobacteria;o__Pseudomonadales;f__Pseudomonadaceae;g__Pseudomonas_E;s__Pseudomonas_E trivialis_B	multidrug efflux RND transporter permease subunit OqxB31	1;
d__Bacteria;p__Proteobacteria;c__Gammaproteobacteria;o__Pseudomonadales;f__Pseudomonadaceae;g__Pseudomonas_E;s__Pseudomonas_E trivialis_B	multidrug efflux RND transporter permease subunit OqxB30	1;
d__Bacteria;p__Proteobacteria;c__Gammaproteobacteria;o__Pseudomonadales;f__Pseudomonadaceae;g__Pseudomonas_E;s__Pseudomonas_E trivialis_B	multidrug efflux RND transporter permease subunit OqxB23	1;
d__Bacteria;p__Proteobacteria;c__Gammaproteobacteria;o__Pseudomonadales;f__Pseudomonadaceae;g__Pseudomonas_E;s__Pseudomonas_E trivialis_B	multidrug efflux RND transporter permease subunit OqxB4	1;
d__Bacteria;p__Proteobacteria;c__Gammaproteobacteria;o__Pseudomonadales;f__Pseudomonadaceae;g__Pseudomonas_E;s__Pseudomonas_E trivialis_B	CMY-1/MOX family class C beta-lactamase MOX-12	1;
d__Bacteria;p__Proteobacteria;c__Gammaproteobacteria;o__Pseudomonadales;f__Pseudomonadaceae;g__Pseudomonas_E;s__Pseudomonas_E trivialis_B	multidrug efflux RND transporter permease subunit OqxB24	1;
d__Bacteria;p__Proteobacteria;c__Gammaproteobacteria;o__Burkholderiales;f__Burkholderiaceae;g__Janthinobacterium;s__Janthinobacterium sp002813325	subclass B3 metallo-beta-lactamase THIN-B	3;
d__Bacteria;p__Proteobacteria;c__Gammaproteobacteria;o__Burkholderiales;f__Burkholderiaceae;g__Janthinobacterium;s__Janthinobacterium sp002813325	subclass B3 metallo-beta-lactamase Rm3	2;
d__Bacteria;p__Proteobacteria;c__Gammaproteobacteria;o__Pseudomonadales;f__Pseudomonadaceae;g__Pseudomonas_E;s__Pseudomonas_E synxantha	multidrug efflux RND transporter permease subunit OqxB8	1;
d__Bacteria;p__Proteobacteria;c__Gammaproteobacteria;o__Pseudomonadales;f__Pseudomonadaceae;g__Pseudomonas_E;s__Pseudomonas_E synxantha	class C beta-lactamase PDC-120	1;
d__Bacteria;p__Proteobacteria;c__Gammaproteobacteria;o__Pseudomonadales;f__Pseudomonadaceae;g__Pseudomonas_E;s__Pseudomonas_E synxantha	multidrug efflux RND transporter permease subunit OqxB26	1;
d__Bacteria;p__Proteobacteria;c__Gammaproteobacteria;o__Pseudomonadales;f__Pseudomonadaceae;g__Pseudomonas_E;s__Pseudomonas_E synxantha	multidrug efflux RND transporter permease subunit OqxB23	1;
d__Bacteria;p__Proteobacteria;c__Gammaproteobacteria;o__Pseudomonadales;f__Pseudomonadaceae;g__Pseudomonas_E;s__Pseudomonas_E synxantha	class C beta-lactamase PDC-119	1;
d__Bacteria;p__Proteobacteria;c__Gammaproteobacteria;o__Pseudomonadales;f__Moraxellaceae;g__Acinetobacter;s__Acinetobacter sp001612555	OXA-134 family carbapenem-hydrolyzing class D beta-lactamase OXA-236	1;
d__Bacteria;p__Proteobacteria;c__Gammaproteobacteria;o__Pseudomonadales;f__Moraxellaceae;g__Acinetobacter;s__Acinetobacter sp001612555	OXA-134 family carbapenem-hydrolyzing class D beta-lactamase OXA-285	1;
d__Bacteria;p__Proteobacteria;c__Gammaproteobacteria;o__Pseudomonadales;f__Moraxellaceae;g__Acinetobacter;s__Acinetobacter sp001612555	OXA-211 family carbapenem-hydrolyzing class D beta-lactamase OXA-280	1;
d__Bacteria;p__Proteobacteria;c__Gammaproteobacteria;o__Pseudomonadales;f__Moraxellaceae;g__Acinetobacter;s__Acinetobacter sp001612555	OXA-134 family carbapenem-hydrolyzing class D beta-lactamase OXA-361	1;
d__Bacteria;p__Proteobacteria;c__Gammaproteobacteria;o__Pseudomonadales;f__Moraxellaceae;g__Acinetobacter;s__Acinetobacter sp001612555	OXA-51 family carbapenem-hydrolyzing class D beta-lactamase OXA-532	1;
d__Bacteria;p__Proteobacteria;c__Gammaproteobacteria;o__Burkholderiales;f__Burkholderiaceae;g__Janthinobacterium;s__Janthinobacterium sp002846335	subclass B3 metallo-beta-lactamase THIN-B	2;
d__Bacteria;p__Proteobacteria;c__Gammaproteobacteria;o__Burkholderiales;f__Burkholderiaceae;g__Janthinobacterium;s__Janthinobacterium sp002846335	subclass B3 metallo-beta-lactamase Rm3	2;
d__Bacteria;p__Proteobacteria;c__Gammaproteobacteria;o__Burkholderiales;f__Burkholderiaceae;g__Janthinobacterium;s__Janthinobacterium sp002846335	multidrug efflux RND transporter permease subunit OqxB4	1;
d__Bacteria;p__Proteobacteria;c__Gammaproteobacteria;o__Pseudomonadales;f__Pseudomonadaceae;g__Pseudomonas_E;s__Pseudomonas_E synxantha_A	multidrug efflux RND transporter permease subunit OqxB23	1;
d__Bacteria;p__Proteobacteria;c__Gammaproteobacteria;o__Pseudomonadales;f__Pseudomonadaceae;g__Pseudomonas_E;s__Pseudomonas_E synxantha_A	multidrug efflux RND transporter permease subunit OqxB30	1;
d__Bacteria;p__Proteobacteria;c__Gammaproteobacteria;o__Pseudomonadales;f__Pseudomonadaceae;g__Pseudomonas_E;s__Pseudomonas_E synxantha_A	multidrug efflux RND transporter permease subunit OqxB8	2;
d__Bacteria;p__Proteobacteria;c__Gammaproteobacteria;o__Pseudomonadales;f__Pseudomonadaceae;g__Pseudomonas_E;s__Pseudomonas_E sp001269815	multidrug efflux RND transporter permease subunit OqxB4	1;
d__Bacteria;p__Proteobacteria;c__Gammaproteobacteria;o__Pseudomonadales;f__Pseudomonadaceae;g__Pseudomonas_E;s__Pseudomonas_E sp001269815	multidrug efflux RND transporter permease subunit OqxB8	3;
d__Eukaryota;p__Ascomycota;c__Pezizomycetes;o__Pezizales;f__Morchellaceae;g__Morchella;s__Morchella eximia;z__Morchella eximia	multidrug efflux RND transporter permease subunit OqxB12	1
d__Eukaryota;p__Ascomycota;c__Pezizomycetes;o__Pezizales;f__Morchellaceae;g__Morchella;s__Morchella eximia;z__Morchella eximia	multidrug efflux RND transporter permease subunit OqxB7	1
d__Eukaryota;p__Ascomycota;c__Pezizomycetes;o__Pezizales;f__Morchellaceae;g__Morchella;s__Morchella eximia;z__Morchella eximia	rifampin monooxygenase Iri	1
d__Eukaryota;p__Ascomycota;c__Pezizomycetes;o__Pezizales;f__Morchellaceae;g__Morchella;s__Morchella eximia;z__Morchella eximia	multidrug efflux RND transporter permease subunit OqxB23	1
d__Bacteria;p__Proteobacteria;c__Gammaproteobacteria;o__Pseudomonadales;f__Pseudomonadaceae;g__Pseudomonas_E;s__Pseudomonas_E sp009834565	multidrug efflux RND transporter permease subunit OqxB28	1;
d__Bacteria;p__Proteobacteria;c__Gammaproteobacteria;o__Pseudomonadales;f__Pseudomonadaceae;g__Pseudomonas_E;s__Pseudomonas_E sp009834565	multidrug efflux RND transporter permease subunit OqxB26	1;
d__Bacteria;p__Proteobacteria;c__Gammaproteobacteria;o__Pseudomonadales;f__Pseudomonadaceae;g__Pseudomonas_E;s__Pseudomonas_E sp009834565	multidrug efflux RND transporter permease subunit OqxB7	1;
d__Bacteria;p__Proteobacteria;c__Gammaproteobacteria;o__Pseudomonadales;f__Pseudomonadaceae;g__Pseudomonas_E;s__Pseudomonas_E sp009834565	multidrug efflux RND transporter permease subunit OqxB12	1;
d__Bacteria;p__Proteobacteria;c__Gammaproteobacteria;o__Pseudomonadales;f__Pseudomonadaceae;g__Pseudomonas_E;s__Pseudomonas_E deceptionensis	multidrug efflux RND transporter permease subunit OqxB30	1;
d__Bacteria;p__Proteobacteria;c__Gammaproteobacteria;o__Pseudomonadales;f__Pseudomonadaceae;g__Pseudomonas_E;s__Pseudomonas_E deceptionensis	multidrug efflux RND transporter permease subunit OqxB23	1;
d__Bacteria;p__Proteobacteria;c__Gammaproteobacteria;o__Pseudomonadales;f__Pseudomonadaceae;g__Pseudomonas_E;s__Pseudomonas_E deceptionensis	multidrug efflux RND transporter permease subunit OqxB4	1;
d__Bacteria;p__Proteobacteria;c__Gammaproteobacteria;o__Pseudomonadales;f__Pseudomonadaceae;g__Pseudomonas_E;s__Pseudomonas_E deceptionensis	multidrug efflux RND transporter permease subunit OqxB26	1;
d__Bacteria;p__Proteobacteria;c__Gammaproteobacteria;o__Enterobacterales;f__Enterobacteriaceae;g__Yersinia;s__Yersinia kristensenii	streptogramin A O-acetyltransferase Vat(F)	3;
d__Bacteria;p__Proteobacteria;c__Gammaproteobacteria;o__Pseudomonadales;f__Moraxellaceae;g__Acinetobacter;s__Acinetobacter sp002135415	class D beta-lactamase OXA-308	3;
d__Bacteria;p__Proteobacteria;c__Gammaproteobacteria;o__Pseudomonadales;f__Pseudomonadaceae;g__Pseudomonas_E;s__Pseudomonas_E helleri_A	multidrug efflux RND transporter permease subunit OqxB7	1;
d__Bacteria;p__Proteobacteria;c__Gammaproteobacteria;o__Pseudomonadales;f__Pseudomonadaceae;g__Pseudomonas_E;s__Pseudomonas_E helleri_A	multidrug efflux RND transporter permease subunit OqxB3	1;
d__Bacteria;p__Proteobacteria;c__Gammaproteobacteria;o__Pseudomonadales;f__Pseudomonadaceae;g__Pseudomonas_E;s__Pseudomonas_E helleri_A	multidrug efflux RND transporter permease subunit OqxB23	1;
d__Bacteria;p__Proteobacteria;c__Gammaproteobacteria;o__Pseudomonadales;f__Pseudomonadaceae;g__Pseudomonas_E;s__Pseudomonas_E sp002843605	multidrug efflux RND transporter permease subunit OqxB28	1;
d__Bacteria;p__Proteobacteria;c__Gammaproteobacteria;o__Pseudomonadales;f__Pseudomonadaceae;g__Pseudomonas_E;s__Pseudomonas_E sp002843605	multidrug efflux RND transporter permease subunit OqxB7	1;
d__Bacteria;p__Proteobacteria;c__Gammaproteobacteria;o__Pseudomonadales;f__Pseudomonadaceae;g__Pseudomonas_E;s__Pseudomonas_E sp002843605	rifampin monooxygenase Rox	1;
d__Bacteria;p__Proteobacteria;c__Gammaproteobacteria;o__Pseudomonadales;f__Pseudomonadaceae;g__Pseudomonas_E;s__Pseudomonas_E marginalis_B	multidrug efflux RND transporter permease subunit OqxB23	1;
d__Bacteria;p__Proteobacteria;c__Gammaproteobacteria;o__Pseudomonadales;f__Pseudomonadaceae;g__Pseudomonas_E;s__Pseudomonas_E marginalis_B	multidrug efflux RND transporter permease subunit OqxB12	1;
d__Bacteria;p__Proteobacteria;c__Gammaproteobacteria;o__Pseudomonadales;f__Pseudomonadaceae;g__Pseudomonas_E;s__Pseudomonas_E marginalis_B	multidrug efflux RND transporter permease subunit OqxB28	1;
d__Bacteria;p__Proteobacteria;c__Gammaproteobacteria;o__Pseudomonadales;f__Pseudomonadaceae;g__Pseudomonas_E;s__Pseudomonas_E taetrolens	multidrug efflux RND transporter permease subunit OqxB23	1;
d__Bacteria;p__Proteobacteria;c__Gammaproteobacteria;o__Pseudomonadales;f__Pseudomonadaceae;g__Pseudomonas_E;s__Pseudomonas_E taetrolens	multidrug efflux RND transporter permease subunit OqxB8	1;
d__Bacteria;p__Proteobacteria;c__Gammaproteobacteria;o__Pseudomonadales;f__Pseudomonadaceae;g__Pseudomonas_E;s__Pseudomonas_E taetrolens	multidrug efflux RND transporter permease subunit OqxB7	1;
d__Bacteria;p__Proteobacteria;c__Gammaproteobacteria;o__Pseudomonadales;f__Pseudomonadaceae;g__Pseudomonas_E;s__Pseudomonas_E sp003852405	multidrug efflux RND transporter permease subunit OqxB4	2;
d__Bacteria;p__Proteobacteria;c__Gammaproteobacteria;o__Pseudomonadales;f__Pseudomonadaceae;g__Pseudomonas_E;s__Pseudomonas_E sp003852405	multidrug efflux RND transporter permease subunit OqxB7	1;
d__Bacteria;p__Proteobacteria;c__Gammaproteobacteria;o__Pseudomonadales;f__Pseudomonadaceae;g__Pseudomonas_E;s__Pseudomonas_E sp003014915	multidrug efflux RND transporter permease subunit OqxB8	1;
d__Bacteria;p__Proteobacteria;c__Gammaproteobacteria;o__Pseudomonadales;f__Pseudomonadaceae;g__Pseudomonas_E;s__Pseudomonas_E sp003014915	NAD(+)--rifampin ADP-ribosyltransferase	2;
d__Bacteria;p__Proteobacteria;c__Gammaproteobacteria;o__Pseudomonadales;f__Moraxellaceae;g__Acinetobacter;s__Acinetobacter albensis	class D beta-lactamase OXA-296	2;
d__Bacteria;p__Proteobacteria;c__Gammaproteobacteria;o__Pseudomonadales;f__Moraxellaceae;g__Acinetobacter;s__Acinetobacter albensis	class D beta-lactamase OXA-275	1;
d__Bacteria;p__Proteobacteria;c__Gammaproteobacteria;o__Pseudomonadales;f__Pseudomonadaceae;g__Pseudomonas_E;s__Pseudomonas_E sp009866765	multidrug efflux RND transporter permease subunit OqxB7	1;
d__Bacteria;p__Proteobacteria;c__Gammaproteobacteria;o__Pseudomonadales;f__Pseudomonadaceae;g__Pseudomonas_E;s__Pseudomonas_E sp009866765	multidrug efflux RND transporter permease subunit OqxB23	2;
d__Eukaryota;p__Oomycota;c__unknown;o__Peronosporales;f__Peronosporaceae;g__Pseudoperonospora;s__Pseudoperonospora cubensis	multidrug efflux RND transporter permease subunit OqxB4	1;
d__Eukaryota;p__Oomycota;c__unknown;o__Peronosporales;f__Peronosporaceae;g__Pseudoperonospora;s__Pseudoperonospora cubensis	multidrug efflux RND transporter permease subunit OqxB26	1;
d__Bacteria;p__Proteobacteria;c__Gammaproteobacteria;o__Pseudomonadales;f__Pseudomonadaceae;g__Pseudomonas_E;s__Pseudomonas_E sp900591205	multidrug efflux RND transporter permease subunit OqxB7	2;
d__Bacteria;p__Proteobacteria;c__Gammaproteobacteria;o__Enterobacterales;f__Alteromonadaceae;g__Pseudoalteromonas;s__Pseudoalteromonas nigrifaciens	multidrug efflux RND transporter permease subunit OqxB8	1;
d__Bacteria;p__Proteobacteria;c__Gammaproteobacteria;o__Enterobacterales;f__Alteromonadaceae;g__Pseudoalteromonas;s__Pseudoalteromonas nigrifaciens	multidrug efflux RND transporter permease subunit OqxB12	1;
d__Bacteria;p__Bacteroidota;c__Bacteroidia;o__Flavobacteriales;f__Flavobacteriaceae;g__Flavobacterium;s__Flavobacterium frigidimaris	subclass B1 metallo-beta-lactamase JOHN-1	2;
d__Bacteria;p__Proteobacteria;c__Gammaproteobacteria;o__Pseudomonadales;f__Pseudomonadaceae;g__Pseudomonas_E;s__Pseudomonas_E marginalis	multidrug efflux RND transporter permease subunit OqxB8	1;
d__Bacteria;p__Proteobacteria;c__Gammaproteobacteria;o__Pseudomonadales;f__Pseudomonadaceae;g__Pseudomonas_E;s__Pseudomonas_E marginalis	multidrug efflux RND transporter permease subunit OqxB7	1;
d__Bacteria;p__Proteobacteria;c__Gammaproteobacteria;o__Pseudomonadales;f__Pseudomonadaceae;g__Pseudomonas_E;s__Pseudomonas_E fragi	multidrug efflux RND transporter permease subunit OqxB12	1;
d__Bacteria;p__Proteobacteria;c__Gammaproteobacteria;o__Pseudomonadales;f__Pseudomonadaceae;g__Pseudomonas_E;s__Pseudomonas_E fragi	multidrug efflux RND transporter permease subunit OqxB23	1;
d__Bacteria;p__Proteobacteria;c__Gammaproteobacteria;o__Pseudomonadales;f__Pseudomonadaceae;g__Pseudomonas_E;s__Pseudomonas_E reactans	multidrug efflux RND transporter permease subunit OqxB30	1;
d__Bacteria;p__Proteobacteria;c__Gammaproteobacteria;o__Pseudomonadales;f__Pseudomonadaceae;g__Pseudomonas_E;s__Pseudomonas_E sp001269925	multidrug efflux RND transporter permease subunit OqxB31	1;
d__Bacteria;p__Proteobacteria;c__Gammaproteobacteria;o__Pseudomonadales;f__Pseudomonadaceae;g__Pseudomonas_E;s__Pseudomonas_E saxonica	multidrug efflux RND transporter permease subunit OqxB4	1;
d__Bacteria;p__Proteobacteria;c__Gammaproteobacteria;o__Pseudomonadales;f__Pseudomonadaceae;g__Pseudomonas_E;s__Pseudomonas_E lurida	multidrug efflux RND transporter permease subunit OqxB28	1;
d__Eukaryota;p__unknown;c__Chrysophyceae;o__Chromulinales;f__Chromulinaceae;g__Spumella;s__Spumella vulgaris	multidrug efflux RND transporter permease subunit OqxB12	1;
d__Bacteria;p__Proteobacteria;c__Gammaproteobacteria;o__Pseudomonadales;f__Pseudomonadaceae;g__Pseudomonas_E;s__Pseudomonas_E psychrophila	multidrug efflux RND transporter permease subunit OqxB7	1;
d__Bacteria;p__Proteobacteria;c__Gammaproteobacteria;o__Pseudomonadales;f__Pseudomonadaceae;g__Pseudomonas_E;s__Pseudomonas_E fluorescens_BA	multidrug efflux RND transporter permease subunit OqxB4	1;
d__Bacteria;p__Proteobacteria;c__Gammaproteobacteria;o__Pseudomonadales;f__Pseudomonadaceae;g__Pseudomonas_E;s__Pseudomonas_E yamanorum_A	rifampin monooxygenase Iri	1;
d__Bacteria;p__Proteobacteria;c__Gammaproteobacteria;o__Pseudomonadales;f__Pseudomonadaceae;g__Pseudomonas_E;s__Pseudomonas_E fluorescens_BB	multidrug efflux RND transporter permease subunit OqxB28	1;
d__Bacteria;p__Proteobacteria;c__Gammaproteobacteria;o__Pseudomonadales;f__Pseudomonadaceae;g__Pseudomonas_E;s__Pseudomonas_E weihenstephanensis	multidrug efflux RND transporter permease subunit OqxB23	1;
